# Supplementary material for: Inherent Lipid Composition Abnormalities in Astrocytes Associated with Late-Onset Alzheimer’s Disease (LOAD)
Source: Cells. 2026 Mar 19;15(6):549. doi: 10.3390/cells15060549 (PMC13025802; doi:10.3390/cells15060549)
Supplement: Supplementary file 1 [file cells-15-00549-s001.zip]

Archive with 1 entries (1 files):
- cells-4063998-supplementary.pdf
